# Supplementary material for: Xenorhabdus and Photorhabdus Bacteria as Potential Candidates for the Control of Culex pipiens L. (Diptera: Culicidae), the Principal Vector of West Nile Virus and Lymphatic Filariasis
Source: Pathogens. 2023 Aug 28;12(9):1095. doi: 10.3390/pathogens12091095 (PMC10537861; doi:10.3390/pathogens12091095)
Supplement: Supplementary file 1 [file pathogens-12-01095-s001.zip]

Archive with 1 entries (1 files):
- pathogens-2493764-supplementary.pdf
